# Supplementary material for: Exosomal miR-16-5p as a target for malignant mesothelioma
Source: Sci Rep. 2019 Aug 12;9:11688. doi: 10.1038/s41598-019-48133-0 (PMC6690928; doi:10.1038/s41598-019-48133-0)
Supplement: Supplementary file 2 — Microarray dataset [file 41598_2019_48133_MOESM2_ESM.xlsx]

## Sheet: Sheet1
Transcript ID(Array Design)	Mesothelioma Avg (log2)	Normal Avg (log2)	Fold Change	P-val
hsa-miR-30a-5p	6.12	2.79	10.05	4.58e-06
hsa-miR-16-5p	6.89	4.18	6.52	0.0015
hsa-miR-92b-3p	4.78	2.4	5.2	0.0257
hsa-miR-1268a	5.76	3.66	4.31	0.0433
hsa-miR-25-3p	4.57	2.52	4.14	0.0361
hsa-miR-320e	5.54	3.57	3.92	4.3e-06
hsa-miR-222-3p	7.37	5.49	3.7	0.0036
hsa-miR-15b-5p	4.26	2.41	3.62	0.0063
hsa-miR-92a-3p	9.96	8.13	3.56	0.0185
hsa-miR-320d	7.71	5.96	3.36	0.0009
hsa-miR-320c	9.46	7.8	3.17	0.0095
hsa-miR-20a-5p	5	3.47	2.88	0.0191
hsa-miR-320a	9.5	8.02	2.79	0.0035
hsa-miR-320b	9.45	8	2.72	0.0049
hsa-miR-4445-3p	4.06	2.65	2.66	0.0231
hsa-miR-7114-5p	2.77	1.39	2.6	0.0246
hsa-miR-548ap-3p	3.36	2.17	2.28	0.0206
hsa-mir-7515	4.36	3.31	2.08	0.0447
hsa-miR-744-5p	3.55	2.54	2.02	0.0365
hsa-miR-3910	2.2	1.2	2.01	0.0018
hsa-miR-885-3p	2.63	3.67	-2.05	0.0165
hsa-miR-4655-5p	1.93	2.97	-2.05	0.0203
hsa-miR-6124	1.35	2.4	-2.07	0.0123
hsa-miR-4681	1.67	2.73	-2.09	0.0029
hsa-miR-6820-5p	2.35	3.45	-2.14	0.0178
hsa-miR-5196-5p	1.48	2.6	-2.17	0.004
hsa-miR-6875-5p	1.15	2.27	-2.17	0.0065
hsa-miR-3162-5p	1.47	2.6	-2.18	0.0011
hsa-miR-3619-5p	1.97	3.1	-2.19	0.0314
hsa-miR-6775-5p	4.05	5.2	-2.21	0.0185
hsa-miR-6127	1.69	2.84	-2.23	0.0054
hsa-miR-4707-5p	3.93	5.12	-2.29	0.0027
hsa-miR-6125	5.39	6.61	-2.32	0.0341
hsa-miR-1233-5p	3.35	4.57	-2.32	0.0156
hsa-miR-6729-5p	6.31	7.53	-2.33	0.0026
hsa-miR-1207-5p	3.64	4.86	-2.33	0.0352
hsa-miR-498	3.25	4.48	-2.33	0.0298
hsa-miR-6077	1.69	2.94	-2.38	0.0015
hsa-mir-4281	2.36	3.62	-2.39	8.84e-05
hsa-miR-4787-5p	6.9	8.18	-2.44	0.0014
hsa-miR-135a-3p	1.06	2.35	-2.46	0.0017
hsa-miR-7109-5p	1.56	2.86	-2.47	0.0038
hsa-miR-5787	7.89	9.23	-2.54	0.0054
hsa-miR-210-3p	3.87	5.21	-2.54	0.042
hsa-miR-6724-5p	3.95	5.37	-2.66	0.0123
hsa-mir-6800	3.31	4.73	-2.68	5.5e-05
hsa-miR-6848-5p	2.59	4.02	-2.69	0.0304
hsa-miR-6787-5p	2.95	4.38	-2.7	0.0116
hsa-miR-6782-5p	3.33	4.79	-2.75	0.0049
hsa-miR-4665-5p	1.5	2.95	-2.75	0.006
hsa-miR-6850-5p	3.37	4.84	-2.76	0.0012
hsa-miR-5100	1.56	3.08	-2.87	0.0156
hsa-miR-6791-5p	3.72	5.25	-2.89	0.0026
hsa-miR-204-3p	1.59	3.16	-2.97	0.0181
hsa-miR-4749-5p	2.69	4.33	-3.13	0.0001
hsa-miR-4417	0.83	2.48	-3.14	0.0002
hsa-miR-4758-5p	2.39	4.04	-3.14	0.0138
hsa-miR-6727-5p	5.4	7.11	-3.28	0.0014
hsa-miR-6858-5p	3.49	5.21	-3.28	0.0005
hsa-mir-6800	3.25	4.98	-3.33	4.85e-05
hsa-miR-1227-5p	3.16	4.92	-3.4	0.0026
hsa-miR-4674	1.86	3.63	-3.41	0.0051
hsa-miR-6824-5p	1.57	3.37	-3.48	0.008
hsa-miR-8069	4.97	6.77	-3.49	0.0251
hsa-miR-7108-5p	3.58	5.39	-3.5	0.0116
hsa-miR-1915-3p	4.95	6.76	-3.51	0.0014
hsa-miR-4689	1.3	3.13	-3.55	0.0325
hsa-miR-149-3p	4.62	6.46	-3.59	0.0056
hsa-miR-6786-5p	5.73	7.6	-3.64	0.0018
hsa-miR-1909-3p	1.2	3.07	-3.66	0.0048
hsa-let-7e-5p	2.04	3.96	-3.79	5.73e-05
hsa-miR-4492	2.44	4.37	-3.82	0.0005
hsa-mir-4466	1.92	3.89	-3.93	0.0022
hsa-miR-6891-5p	1.87	3.85	-3.94	0.0126
hsa-miR-3665	6	8	-4	0.0099
hsa-miR-3196	4.67	6.68	-4.01	0.0128
hsa-miR-6743-5p	3.05	5.06	-4.02	0.023
hsa-miR-3960	7.34	9.36	-4.06	0.0025
hsa-miR-6716-5p	1.38	3.41	-4.07	0.0093
hsa-miR-3180-3p	1.91	3.95	-4.1	0.0182
hsa-miR-6805-5p	3.42	5.46	-4.13	0.0285
hsa-miR-6771-5p	1.86	3.91	-4.13	0.0016
hsa-miR-6722-3p	2.14	4.25	-4.33	0.0021
hsa-miR-7110-5p	2.2	4.32	-4.37	0.002
hsa-miR-8072	5.39	7.6	-4.61	0.0036
hsa-miR-3656	4.76	7.04	-4.84	0.0013
hsa-miR-6802-5p	1.21	3.49	-4.84	0.0171
hsa-miR-4651	3.41	5.7	-4.9	0.0007
hsa-miR-6798-5p	3.16	5.51	-5.1	0.0052
hsa-miR-1273g-3p	3.74	6.11	-5.19	0.0105
hsa-miR-4649-5p	2.3	4.68	-5.19	0.001
hsa-miR-6803-5p	5.16	7.57	-5.31	3.29e-05
hsa-miR-1225-5p	1.6	4.01	-5.32	0.0334
hsa-miR-4488	4.71	7.19	-5.54	0.0111
hsa-miR-6869-5p	4.81	7.28	-5.56	0.0025
hsa-miR-3648	1.55	4.08	-5.76	4.26e-05
hsa-miR-3663-3p	1.46	4.04	-5.99	1.64e-05
hsa-miR-4466	5.7	8.33	-6.18	0.0003
hsa-miR-6752-5p	3.61	6.24	-6.19	0.0015
hsa-miR-6088	4.96	7.6	-6.23	0.0001
hsa-miR-4433b-3p	2.4	5.09	-6.44	0.0049
hsa-miR-4508	4.51	7.22	-6.56	6.58e-05
hsa-miR-6087	6.18	8.9	-6.58	5.78e-05
hsa-miR-1228-5p	3.89	6.67	-6.84	0.0003
hsa-miR-6789-5p	1.99	4.77	-6.87	0.0005
hsa-miR-3940-5p	3.09	5.9	-7.03	0.0088
hsa-miR-6749-5p	1.84	4.71	-7.3	0.0036
hsa-miR-4463	2.47	5.4	-7.61	0.0009
hsa-miR-4687-3p	3.02	6.04	-8.13	0.002
hsa-miR-4497	7.03	10.11	-8.45	0.0012
hsa-miR-6765-5p	2.96	6.1	-8.82	0.0003
hsa-miR-6090	6.32	9.5	-9.06	0.0003
hsa-miR-6089	6.5	9.77	-9.63	0.0002
hsa-mir-6089-1	2.4	5.73	-10.1	0.0002
hsa-mir-6089-2	2.4	5.73	-10.1	0.0002
hsa-miR-1343-5p	1.72	5.07	-10.14	3.07e-06
hsa-miR-31-5p	1.32	4.83	-11.4	0.0002
hsa-miR-328-5p	2.98	6.54	-11.81	0.0003
hsa-miR-3197	3.95	7.8	-14.5	0.0285
hsa-miR-1237-5p	4.63	8.53	-14.86	1.97e-05
hsa-miR-762	4.39	8.37	-15.73	4.18e-05
hsa-miR-4745-5p	2.59	6.61	-16.25	0.001
hsa-miR-4516	3.26	7.34	-16.88	0.0003
hsa-miR-6816-5p	3.01	7.58	-23.72	0.0001
hsa-miR-6780b-5p	2.38	7.17	-27.84	2.72e-06
hsa-miR-3178	4.72	9.54	-28.29	0.0012
hsa-miR-4281	1.8	6.94	-35.37	4.75e-06
hsa-miR-4532	1.83	7.14	-39.78	9e-07
hsa-miR-6126	4.73	10.36	-49.59	8.07e-05
hsa-miR-4484	3.06	10.06	-128.2	3.05e-06
